# Supplementary material for: Wheat Straw Biochar Amendment Increases Salinity Stress Tolerance in Alfalfa Seedlings by Modulating Physiological and Biochemical Responses
Source: Plants (Basel). 2025 Jun 26;14(13):1954. doi: 10.3390/plants14131954 (PMC12251899; doi:10.3390/plants14131954)
Supplement: Supplementary file 1 [file plants-14-01954-s001.zip]

Archive with 1 entries (1 files):
- plants-3686660-supplementary.pdf
